# Supplementary material for: Endothelial Function Is Preserved in Patients with Wild-Type Transthyretin Amyloid Cardiomyopathy
Source: J Clin Med. 2023 Mar 27;12(7):2534. doi: 10.3390/jcm12072534 (PMC10095569; doi:10.3390/jcm12072534)
Supplement: Supplementary file 1 [file jcm-12-02534-s001.zip]

Archive with 1 entries (1 files):
- jcm-2266397-supplementary.pdf
